# Supplementary material for: Molecular Mapping to Species Level of the Tonsillar Crypt Microbiota Associated with Health and Recurrent Tonsillitis
Source: PLoS One. 2013 Feb 21;8(2):e56418. doi: 10.1371/journal.pone.0056418 (PMC3578847; doi:10.1371/journal.pone.0056418)
Supplement: Table S2 — Percentage proportions of phyla, genera and species in each sample. The identified species constituted between 70% and 99% (mean: 90%) of the total number of sequences in each sample. Significant differences calculated using Metastats between groups are highlighted in bold. See Material and method for the description of the methods used for species identification of the sequences. (XLSX) [file pone.0056418.s002.xlsx]

## Sheet: Ark1
	Table S2. Percentage proportions of phyla, genera and species species in each sample. The included sequences for species identification constituted between 70% and 99% (mean: 90%) of the total number of sequences in each sample. Significant differences between groups are highlighted in bold and calculated using Metastats. See the material and method section for the description of the methods used…
	Bacterial taxa			Children with hyperplasia					Children with recurrent tonsillitis					Healthy adults					Adults with recurrent tonsillitis					Children vs Adults	Children with tonsillar hyperplasia vs Children with recurrent tonsillitis	Healthy adults vs adults with recurrent tonsillitis
	Phylum	Genus	Species	1	2	3	4	5	6	7	8	9	10	11	12	13	14	15	16	17	18	19	20	q-value	q-value	q-value
	Actinobacteria			9.811	0.477	1.808	2.532	1.344	0.452	7.391	0.294	0.097	0.123	7.775	3.717	0.080	8.267	1.526	6.832	13.297	1.388	0.188	2.914	0.2	0.6	0.8
		Actinobaculum		0.000	0.000	0.000	0.012	0.000	0.000	0.000	0.000	0.000	0.000	0.072	0.008	0.000	0.000	0.000	0.016	0.000	0.000	0.010	0.000	0.08	0.3	0.7
		Actinomyces		1.624	0.228	0.548	0.900	1.063	0.084	0.572	0.086	0.024	0.014	5.567	0.792	0.038	5.472	0.479	1.974	3.541	1.003	0.064	0.364	0.04	0.003	0.7
			Actinomyces cardiffensis	0.022	0.000	0.066	0.004	0.890	0.004	0.015	0.000	0.000	0.000	0.000	0.000	0.000	0.000	0.000	0.000	0.000	0.000	0.005	0.000	0.02	0.3	1
			Actinomyces georgiae	0.000	0.000	0.002	0.000	0.000	0.000	0.000	0.000	0.000	0.000	0.000	0.000	0.000	0.015	0.000	0.004	0.000	0.000	0.000	0.000	0.2	0.5	0.7
			Actinomyces israelii/A. gerencseriae	0.000	0.000	0.001	0.000	0.008	0.000	0.000	0.000	0.000	0.000	2.388	0.000	0.002	0.000	0.004	0.004	0.045	0.006	0.000	0.000	0.08	0.3	0.5
			Actinomyces massiliensis	0.002	0.000	0.004	0.009	0.015	0.000	0.000	0.000	0.000	0.000	0.000	0.000	0.000	0.000	0.000	0.000	0.000	0.000	0.000	0.000	0.001	0.01	1.000
			Actinomyces meyeri	0.000	0.000	0.000	0.000	0.060	0.000	0.000	0.000	0.000	0.000	2.412	0.000	0.000	0.000	0.000	0.000	0.000	0.000	0.000	0.000	0.5	0.3	0.4
			Actinomyces naeslundii	0.039	0.000	0.011	0.226	0.000	0.000	0.000	0.000	0.006	0.014	0.031	0.025	0.000	0.000	0.000	0.084	0.162	0.024	0.000	0.000	0.9	0.2	0.2
			Actinomyces odontolyticus	1.418	0.209	0.462	0.652	0.045	0.080	0.530	0.086	0.019	0.000	0.342	0.764	0.035	4.512	0.470	1.877	3.243	0.991	0.056	0.348	0.07	0.07	1
			Actinomyces radicidentis	0.000	0.000	0.000	0.000	0.000	0.000	0.027	0.000	0.000	0.000	0.000	0.000	0.000	0.000	0.000	0.000	0.000	0.000	0.000	0.000	0.004	0.4	1
		Adlercreutzia		0.000	0.000	0.000	0.000	0.000	0.000	0.000	0.000	0.000	0.000	0.000	0.000	0.000	0.395	0.000	0.000	0.000	0.000	0.000	0.000	0.001	1	0.4
		Alloscardovia		0.000	0.000	0.000	0.000	0.000	0.000	0.000	0.000	0.000	0.000	0.174	0.000	0.000	1.157	0.000	0.000	0.000	0.000	0.000	0.000	0.001	1	0.2
		Atopobium		0.015	0.000	0.060	0.043	0.000	0.012	0.012	0.003	0.002	0.014	2.099	0.031	0.000	1.492	0.000	0.332	0.009	0.020	0.015	0.023	0.07	0.2	0.1
		Bifidobacterium		0.000	0.000	0.000	0.000	0.000	0.000	0.000	0.000	0.000	0.000	0.063	0.000	0.000	0.602	0.000	0.049	0.000	0.000	0.000	0.000	0.001	1	0.3
		Blastococcus		0.000	0.000	0.000	0.006	0.000	0.000	0.000	0.000	0.000	0.000	0.000	0.000	0.000	0.000	0.000	0.000	0.000	0.000	0.000	0.000	0.07	0.1	1
		Brevibacterium		0.000	0.000	0.000	0.000	0.000	0.000	0.000	0.000	0.000	0.000	0.000	0.043	0.000	0.000	0.000	0.004	0.000	0.000	0.000	0.000	0.001	1	0.6
		Corynebacterium		2.821	0.063	0.232	0.508	0.024	0.036	6.230	0.003	0.042	0.005	0.016	2.499	0.000	0.006	0.009	0.057	0.000	0.034	0.035	2.391	0.2	0.8	1
		Dermabacter		0.000	0.000	0.000	0.016	0.000	0.000	0.000	0.000	0.000	0.000	0.000	0.087	0.000	0.000	0.000	0.000	0.000	0.000	0.000	0.000	0.2	0.3	0.4
		Dietzia		0.000	0.000	0.000	0.000	0.000	0.000	0.000	0.000	0.000	0.000	0.000	0.000	0.000	0.000	0.000	0.004	0.000	0.000	0.000	0.000	0.04	1	0.1
		Gardnerella		0.000	0.000	0.000	0.000	0.000	0.000	0.000	0.000	0.000	0.000	0.000	0.000	0.000	0.000	0.000	0.000	0.000	0.007	0.000	0.000	0.04	1	0.1
		Geodermatophilus		0.000	0.000	0.000	0.000	0.000	0.000	0.000	0.000	0.000	0.000	0.000	0.000	0.000	0.010	0.000	0.000	0.000	0.000	0.000	0.000	0.02	1	0.4
		Micrococcus		0.007	0.000	0.000	0.000	0.000	0.000	0.000	0.000	0.000	0.000	0.000	0.000	0.000	0.000	0.000	0.000	0.000	0.000	0.000	0.000	0.07	0.1	1
		Olsenella		0.000	0.000	0.000	0.000	0.000	0.000	0.000	0.000	0.000	0.000	0.000	0.006	0.000	0.000	0.000	0.000	0.000	0.000	0.000	0.000	0.07	1	0.1
		Pseudoclavibacter		0.000	0.000	0.000	0.000	0.000	0.000	0.000	0.000	0.000	0.000	0.000	0.014	0.000	0.000	0.000	0.000	0.000	0.000	0.000	0.000	0.006	1	0.4
		Rothia		5.411	0.114	0.821	1.064	0.318	0.308	0.581	0.196	0.024	0.066	0.201	0.182	0.038	0.487	1.053	4.362	9.604	0.300	0.059	0.250	0.2	0.2	0.2
			Rothia aeria	0.000	0.000	0.017	0.001	0.019	0.000	0.003	0.000	0.003	0.000	0.000	0.004	0.000	0.000	0.013	0.004	0.000	0.011	0.009	0.000	0.9	0.1	0.9
			Rothia dentocariosa	0.015	0.012	0.135	0.006	0.038	0.000	0.000	0.000	0.000	0.009	0.052	0.010	0.000	0.000	0.013	0.170	0.070	0.016	0.000	0.000	0.6	0.07	0.3
			Rothia mucilaginosus	4.917	0.093	0.668	1.046	0.248	0.308	0.578	0.195	0.021	0.055	0.135	0.167	0.038	0.403	1.017	4.177	9.286	0.272	0.047	0.239	0.7	0.2	0.1
		Scardovia		0.000	0.000	0.000	0.000	0.000	0.000	0.000	0.000	0.000	0.000	0.016	0.010	0.000	0.000	0.000	0.000	0.004	0.005	0.000	0.000	0.2	0.3	0.9
		Slackia		0.000	0.000	0.068	0.000	0.000	0.000	0.000	0.000	0.000	0.000	0.010	0.045	0.000	0.004	0.000	0.044	0.000	0.000	0.000	0.000	0.006	1	0.4
	Bacteroidetes			24.849	9.190	44.269	21.687	20.193	17.144	11.625	52.447	10.024	17.403	42.855	45.066	86.515	44.439	47.866	38.569	18.749	37.239	15.139	26.832	0.03	0.8	0.01
		Bergeyella		0.034	0.000	0.024	0.006	0.063	0.032	0.038	0.078	0.000	0.019	0.000	0.002	0.000	0.004	0.000	0.007	0.266	0.123	0.005	0.023	0.2	0.8	0.06
		Capnocytophaga		0.022	0.013	0.233	0.579	2.208	0.000	0.705	0.052	0.092	0.671	0.303	0.099	0.000	0.064	0.026	0.005	0.002	29.952	0.849	0.660	0.2	0.7	0.3
			Capnocytophaga genomospecies CAJ1, uncultured	0.000	0.000	0.000	0.022	0.740	0.000	0.003	0.013	0.034	0.000	0.281	0.000	0.000	0.045	0.000	0.000	0.002	0.000	0.000	0.000	0.6	0.5	0.2
			Capnocytophaga gingivalis/C. granulosa	0.020	0.000	0.230	0.002	0.038	0.000	0.000	0.000	0.024	0.106	0.000	0.002	0.000	0.000	0.000	0.000	0.000	0.063	0.000	0.022	0.2	0.7	0.1
			Capnocytophaga leadbetteri	0.000	0.012	0.002	0.012	1.337	0.000	0.684	0.034	0.000	0.549	0.000	0.097	0.000	0.000	0.013	0.005	0.000	29.856	0.801	0.608	0.6	1	0.3
			Capnocytophaga ochracea	0.000	0.000	0.000	0.537	0.000	0.000	0.018	0.003	0.028	0.000	0.000	0.000	0.000	0.008	0.013	0.000	0.000	0.000	0.000	0.000	0.2	0.6	0.07
		Flavobacteriaceae genomogenus FLAJ1, uncultured§		0.031	0.000	0.024	0.006	0.060	0.032	0.080	0.078	0.002	0.018	0.000	0.002	0.000	0.101	0.000	0.007	0.260	0.129	0.005	0.043	0.5	0.5	0.2
		Odoribacter		0.000	0.000	0.000	0.000	0.000	0.000	0.000	0.000	0.000	0.000	0.000	1.507	0.000	0.000	0.000	0.000	0.000	0.000	0.000	0.000	0.001	1	0.4
			Odoribacter denticanis	0.000	0.000	0.000	0.000	0.000	0.000	0.000	0.000	0.000	0.000	0.000	1.505	0.000	0.000	0.000	0.000	0.000	0.000	0.000	0.000	0.001	1	0.4
		Paludibacter		0.000	0.000	0.000	0.000	0.000	0.000	0.000	0.000	0.000	0.000	0.000	0.010	0.000	0.000	0.000	0.000	0.070	0.000	0.414	0.046	0.001	1	0.2
			Paludibacter propionicigenes	0.000	0.000	0.000	0.000	0.000	0.000	0.000	0.000	0.000	0.000	0.000	0.010	0.000	0.000	0.000	0.000	0.000	0.000	0.000	0.000	0.03	1	0.4
		Porphyromonadaceae genomosgenus POAJ1, uncultured§		0.000	0.000	0.000	0.000	0.000	0.000	0.000	0.000	0.000	0.000	0.000	0.000	0.000	0.000	0.000	0.000	0.000	0.000	0.393	0.042	0.001	1	0.3
		Porphyromonadaceae genomosgenus POAJ2, uncultured§$		0.000	0.000	0.000	0.000	0.000	0.000	0.000	0.000	0.000	0.000	0.000	0.000	0.000	0.000	0.000	0.000	0.000	0.137	0.000	0.000	0.001	1	0.5
		Porphyromonas		15.717	7.830	3.624	11.194	7.347	14.144	8.300	49.458	5.139	2.007	0.135	16.802	0.007	1.458	33.304	2.997	0.914	2.656	0.291	3.666	0.1	0.7	0.2
			Porphyromonas asaccharolytica	0.000	0.000	0.000	0.000	0.000	0.000	0.000	0.000	0.000	0.000	0.000	1.407	0.000	0.000	0.000	0.033	0.461	0.000	0.000	0.000	0.001	1	0.8
			Porphyromonas cataniae	12.362	4.216	0.738	10.160	0.534	12.676	0.605	0.888	5.114	1.888	0.012	0.176	0.000	0.925	0.826	0.030	0.000	1.329	0.131	3.481	0.02	0.8	0.6
			Porphyromonas endodontalis	0.000	0.000	0.000	0.000	0.000	0.000	0.000	0.000	0.000	0.000	0.095	11.745	0.000	0.000	32.189	2.928	0.447	0.000	0.000	0.021	0.001	1	0.2
			Porphyromonas genomospecies PAJ1, uncultured	1.963	2.954	2.879	0.920	6.498	1.456	7.687	48.444	0.021	0.075	0.018	0.010	0.000	0.281	0.014	0.000	0.000	1.324	0.145	0.000	0.002	0.6	0.6
			Porphyromonas gingivalis	0.000	0.000	0.000	0.000	0.000	0.000	0.000	0.000	0.000	0.000	0.000	3.283	0.000	0.000	0.000	0.000	0.000	0.000	0.000	0.000	0.001	1	0.4
		Prevotella		7.964	0.531	39.918	7.126	5.147	2.727	2.307	1.864	4.714	14.364	29.945	21.292	85.275	28.674	10.984	32.939	16.760	3.715	8.965	7.149	0.04	0.5	0.1
			Prevotella aurantiaca	0.000	0.000	0.046	0.000	0.000	0.000	0.000	0.000	0.005	0.037	0.000	0.004	0.000	0.000	0.000	0.000	0.000	0.000	0.000	0.000	0.1	1	0.2
			Prevotella baroniae	0.000	0.000	0.000	0.000	0.000	0.000	0.000	0.000	0.000	0.000	0.009	0.031	0.000	0.000	0.000	0.000	0.000	0.000	0.000	0.000	0.001	1	0.2
			Prevotella bivia	0.000	0.000	0.000	0.000	0.000	0.000	0.000	0.000	0.000	0.000	0.000	0.000	0.000	3.052	0.000	0.000	0.000	0.000	0.000	0.000	0.001	1	0.4
			Prevotella buccae	0.000	0.000	0.000	0.000	0.000	0.000	0.000	0.000	0.000	0.000	0.000	0.047	0.000	0.350	0.069	0.000	0.000	0.000	0.000	0.000	0.001	1	0.1
			Prevotella dentalis	0.000	0.000	0.000	0.000	0.000	0.000	0.000	0.000	0.000	0.000	0.000	0.918	0.000	0.000	0.000	0.000	0.000	0.000	0.000	0.000	0.001	1	0.4
			Prevotella denticola	0.000	0.000	0.000	0.000	0.000	0.000	0.000	0.000	0.000	0.000	0.037	0.000	0.000	0.000	0.000	0.017	0.000	0.000	0.000	0.000	0.001	1	0.8
			Prevotella enoeca	0.000	0.000	0.001	0.000	0.000	0.000	0.000	0.000	0.000	0.000	6.900	0.000	0.000	0.003	0.000	0.000	0.006	0.000	0.000	0.000	0.08	1	0.5
			Prevotella fusca	0.000	0.000	0.000	0.000	0.000	0.000	0.000	0.000	0.000	0.000	0.052	0.000	0.000	0.000	0.160	0.003	0.000	0.000	0.000	0.000	0.001	1	0.2
			Prevotella genomospecies PRAJ1, uncultured	0.000	0.000	0.192	0.000	0.000	0.000	0.071	0.000	0.000	0.000	0.000	0.051	0.014	0.000	0.000	0.000	0.130	0.000	0.000	0.000	0.7	0.4	0.2
			Prevotella genomospecies PRAJ2, uncultured	0.575	0.324	0.006	0.264	3.717	0.000	0.027	0.000	0.014	0.000	0.003	0.000	0.000	16.592	0.000	0.040	0.000	0.000	0.000	0.000	1	0.1	0.5
			Prevotella genomospecies PRAJ3, uncultured	3.251	0.301	0.695	2.232	1.374	1.088	1.202	0.970	0.035	0.092	0.000	0.010	0.000	1.381	0.069	1.921	0.000	0.000	0.347	0.348	0.07	0.1	0.8
			Prevotella genomospecies PRAJ4, uncultured	0.002	0.000	0.007	0.054	0.000	0.000	0.000	0.008	0.000	0.000	0.691	0.000	0.000	0.000	0.000	0.130	0.033	0.007	0.014	0.065	0.1	0.3	0.8
			Prevotella genomospecies PRAJ5, uncultured	0.000	0.000	0.000	0.306	0.000	0.000	0.000	0.008	0.000	0.000	0.159	0.031	0.000	0.000	0.000	0.158	0.000	0.000	0.000	0.000	0.8	0.5	1
			Prevotella genomospecies PRAJ6, uncultured	0.000	0.000	0.000	0.000	0.000	0.000	0.000	0.000	0.000	0.000	0.098	0.000	0.012	0.000	0.017	0.522	0.068	0.000	0.028	0.000	0.001	1	0.2
			Prevotella genomospecies PRAJ7, uncultured	0.000	0.000	0.000	0.000	0.000	0.000	0.000	0.000	0.000	0.000	0.055	0.000	0.000	0.000	0.000	0.000	0.000	0.000	0.000	0.000	0.001	1	0.4
			Prevotella genomospecies PRAJ8, uncultured$	0.082	0.163	0.337	2.006	2.200	0.180	0.086	0.887	0.021	0.250	2.421	0.467	0.007	2.405	0.366	1.897	0.200	0.746	0.014	0.065	0.1	0.7	0.2
			Prevotella genomospecies PRAJ9, uncultured$	0.000	0.000	0.000	0.000	0.000	0.000	0.091	0.000	0.000	0.014	3.562	0.134	0.005	0.000	0.000	0.000	0.162	0.000	0.164	11.242	0.04	1	0.1
			Prevotella intermedia	0.000	0.000	0.000	0.000	0.000	0.000	0.000	0.000	0.000	0.000	0.223	0.111	84.642	0.000	0.194	0.000	0.000	0.000	0.000	0.000	0.001	1	0.3
			Prevotella loescheii	0.000	0.000	0.003	0.018	0.360	0.000	0.000	0.000	0.000	0.000	0.046	0.000	0.000	0.000	3.893	0.005	0.000	0.000	0.525	0.000	0.3	0.3	0.6
			Prevotella maculosa	0.000	0.000	0.000	0.000	0.601	1.000	0.239	0.044	0.012	0.000	1.758	0.000	0.000	0.314	0.013	0.000	0.050	0.000	0.028	0.000	0.9	0.8	0.2
			Prevotella marshii	0.000	0.000	0.000	0.000	0.000	0.000	0.024	0.000	0.000	0.000	0.743	0.000	0.000	0.000	0.000	0.000	0.017	0.000	0.000	0.000	0.5	0.5	0.5
			Prevotella melaninogenica/P. histicola	2.018	0.185	38.750	2.733	0.849	0.328	0.666	0.424	4.650	13.349	2.373	0.529	0.026	0.418	0.483	5.138	9.928	2.244	0.984	4.541	0.5	0.8	0.007
			Prevotella micans	0.000	0.000	0.000	0.000	0.000	0.000	0.000	0.000	0.000	0.000	0.000	0.212	0.000	0.000	0.000	0.000	0.042	0.000	0.319	0.000	0.001	1	0.9
			Prevotella nanceiensis	0.677	0.301	0.100	0.706	0.086	0.076	0.003	0.239	0.049	0.097	0.000	0.097	0.021	0.003	0.246	0.118	0.055	0.076	4.958	4.475	0.4	0.02	0.05
			Prevotella nigrescens	0.000	0.000	0.000	0.000	1.078	0.000	0.000	0.000	0.000	0.000	0.058	15.060	0.000	0.000	0.000	7.629	0.042	0.013	0.000	0.000	0.2	0.4	0.9
			Prevotella oralis	0.000	0.000	0.000	0.000	0.000	0.000	0.000	0.000	0.000	0.000	0.086	0.000	0.000	0.000	0.000	0.000	0.000	0.000	0.000	0.000	0.001	1	0.4
			Prevotella oris	0.000	0.000	0.000	0.004	0.000	0.000	0.000	0.117	0.000	0.328	4.773	0.187	0.002	0.000	0.000	4.153	0.329	0.034	6.078	0.608	0.02	0.1	0.7
			Prevotella oulorum	0.000	0.000	0.007	0.187	0.064	0.000	0.059	0.016	0.000	0.000	1.006	0.049	0.000	0.000	0.026	0.177	0.000	0.022	0.014	0.000	0.6	0.5	0.6
			Prevotella pallens	0.003	0.000	0.013	0.294	0.109	0.000	0.024	0.070	0.000	0.157	0.382	0.023	0.014	0.223	0.789	2.481	0.035	0.204	0.103	0.782	0.02	0.8	0.6
			Prevotella pleuritidis	0.000	0.000	0.000	0.000	0.000	0.000	0.000	0.000	0.000	0.000	0.031	0.494	0.000	0.000	0.000	0.006	1.299	0.000	0.000	0.000	0.001	1	0.8
			Prevotella saccharolytica	0.000	0.000	0.000	0.000	0.285	0.000	0.000	0.000	0.000	0.000	0.000	0.000	0.000	0.000	0.000	0.000	0.000	0.000	0.000	0.000	0.001	0.5	1
			Prevotella saliviae	0.058	0.000	0.033	0.160	0.000	0.008	0.000	0.003	0.001	0.069	0.254	0.105	0.009	1.452	0.272	0.792	0.182	0.007	0.000	0.043	0.03	0.3	0.7
			Prevotella scopus	1.927	0.000	0.078	0.852	0.000	0.296	0.000	0.010	0.005	0.000	0.000	0.651	0.000	0.000	3.078	0.306	0.165	0.000	0.000	0.000	0.8	0.2	0.3
			Prevotella shahii	0.000	0.000	0.000	0.037	0.000	0.000	0.000	0.000	0.000	0.009	0.000	0.000	0.321	0.000	0.004	0.000	0.002	0.000	0.023	0.174	0.3	0.7	0.9
			Prevotella tannerae	0.000	0.000	0.000	0.035	0.000	0.000	0.000	0.000	0.000	0.000	14.755	0.006	0.002	0.000	0.241	0.003	4.104	0.000	0.000	0.000	0.1	0.4	0.7
			Prevotella veroralis	0.000	0.000	0.011	0.135	0.150	0.000	0.021	0.010	0.000	0.000	0.648	0.177	0.000	4.400	1.453	8.945	0.000	0.169	0.000	0.000	0.02	0.09	0.9
		Tannerella		0.000	0.000	0.000	0.000	0.000	0.000	0.000	0.000	0.000	0.000	1.757	1.300	0.002	0.004	1.431	0.041	0.022	0.000	0.000	0.000	0.001	1	0.01
			Tannerella forsythia	0.000	0.000	0.000	0.000	0.000	0.000	0.000	0.000	0.000	0.000	3.581	2.585	0.002	0.004	2.532	0.374	0.092	0.000	0.000	0.000	0.001	1	0.01
			Tannerella genomospecies TAJ1, uncultured	0.000	0.000	0.000	0.000	0.000	0.000	0.000	0.000	0.000	0.000	2.779	0.000	0.005	0.005	0.298	0.231	0.000	0.000	0.000	0.000	0.001	1	0.3
		unclassified Bacteroidales		0.084	0.164	0.338	2.027	2.299	0.180	0.177	0.889	0.021	0.265	6.438	0.604	0.012	2.907	0.370	1.902	0.503	0.747	0.187	11.840	0.08	0.2	0.9
		unclassified Bacteroidetes		0.000	0.000	0.114	0.000	0.000	0.000	0.000	0.000	0.000	0.000	0.066	0.746	0.000	0.000	0.000	0.005	0.000	0.000	0.000	0.000	0.2	0.3	0.3
		unclassified Flavobacteriaceae		0.000	0.038	0.000	0.000	0.000	0.000	0.074	0.000	0.002	0.000	0.000	0.000	0.000	0.118	0.000	0.599	0.000	0.011	0.000	0.023	0.1	0.8	0.6
		Xylanibacter		0.000	0.000	0.000	0.000	0.000	0.000	0.000	0.000	0.000	0.000	0.059	0.000	0.000	0.000	0.000	0.000	0.000	0.000	0.000	0.000	0.001	1	0.4
	Firmicutes			42.174	28.901	35.812	62.149	39.650	17.228	56.138	20.640	2.915	3.920	15.002	30.881	5.227	32.565	28.753	48.074	45.839	52.734	57.991	36.834	0.6	0.04	0.002
		Abiotrophia		0.000	0.013	0.000	0.055	0.012	0.004	0.006	0.000	0.000	0.000	0.000	0.000	0.000	0.000	0.000	0.004	0.000	0.000	0.000	0.000	0.02	0.2	0.1
		Anaeroglobus	Anaeroglobus geminatus	0.000	0.000	0.000	0.000	0.000	0.000	0.000	0.000	0.000	0.000	0.177	0.000	0.000	0.000	0.000	0.000	0.013	0.000	0.023	0.000	0.001	1	0.7
		Anaerococcus		0.000	0.000	0.009	0.118	0.047	0.000	0.000	0.000	0.000	0.000	0.000	0.004	0.000	0.000	0.000	0.000	0.000	0.000	0.025	0.000	0.1	0.1	0.6
		Bulleidia		0.000	0.000	6.069	0.000	0.000	0.000	0.000	0.000	0.000	0.000	1.832	0.033	0.738	0.000	0.000	0.000	0.126	0.000	0.000	0.068	0.3	0.3	0.2
		Butyrivibrio		0.000	0.000	0.000	0.004	0.000	0.000	0.000	0.000	0.000	0.000	0.000	0.000	0.000	0.000	0.039	0.023	0.000	0.000	0.000	0.000	0.1	0.3	0.9
		Catonella		0.000	0.000	1.198	0.004	1.243	0.000	0.018	0.005	0.013	0.009	0.013	0.707	0.240	0.000	0.344	0.071	0.629	0.020	0.000	0.068	0.3	0.07	0.8
		Centipeda	Centipeda periodontii	0.000	0.000	0.000	0.000	0.000	0.000	0.000	0.000	0.000	0.000	0.009	0.000	0.000	0.000	0.000	0.002	0.000	0.000	0.000	0.000	0.03	1	0.7
		Dialister		0.000	0.000	0.000	0.000	0.000	0.000	0.050	0.000	0.000	0.000	1.073	0.019	0.071	0.285	0.000	0.169	0.115	0.000	0.084	0.000	0.009	0.3	0.3
			Dialister invisus	0.000	0.000	0.000	0.000	0.000	0.000	0.000	0.000	0.000	0.000	0.676	0.006	0.000	0.000	0.000	0.028	0.000	0.000	0.023	0.000	0.001	1	0.6
			Dialister pneumosintes	0.000	0.000	0.000	0.000	0.000	0.000	0.050	0.000	0.000	0.000	0.321	0.012	0.070	0.000	0.000	0.136	0.114	0.000	0.056	0.000	0.009	0.4	0.9
		Dolosigranulum		0.000	0.000	0.000	0.000	0.000	0.000	0.000	0.000	0.003	0.000	0.000	0.000	0.000	0.000	0.000	0.000	0.000	0.000	0.000	0.000	0.1	0.1	1
		Eubacterium		0.000	0.000	0.119	0.073	0.004	0.000	0.003	0.003	0.000	0.005	0.224	7.407	1.328	0.006	0.091	0.905	0.355	0.016	1.465	0.638	0.002	0.1	0.7
		Filifactor		0.000	0.000	0.000	0.000	0.000	0.000	0.000	0.000	0.596	0.000	0.072	2.580	1.067	0.000	0.000	0.005	0.000	0.000	0.000	0.000	0.1	0.3	0.1
		Finegoldia		0.000	0.000	0.000	0.004	0.000	0.000	0.000	0.000	0.000	0.043	0.000	0.000	0.000	0.000	0.000	0.000	0.000	0.000	0.000	0.000	0.001	0.6	1
		Gemella		13.565	5.490	2.508	4.060	18.582	2.927	2.454	4.558	0.158	0.274	0.375	0.910	0.757	2.775	0.787	3.553	6.625	5.379	2.388	3.893	0.1	0.02	0.0006
			Gemella bergeriae	0.415	0.081	0.029	0.098	0.000	0.004	0.000	0.018	0.000	0.000	0.009	0.000	0.293	0.000	0.000	0.000	0.108	0.584	0.000	0.000	0.7	0.08	0.8
			Gemella genomospecies GAJ1, uncultured	0.005	0.000	0.000	0.012	0.041	0.000	0.024	0.000	0.000	0.000	0.000	0.000	0.000	0.002	0.000	0.014	0.013	0.027	0.023	0.000	0.9	0.7	0.001
			Gemella genomospecies GAJ2, uncultured	0.000	0.000	0.000	0.000	0.000	0.000	0.000	0.000	0.000	0.000	0.000	0.000	0.000	0.000	0.000	0.000	0.005	0.000	0.000	0.000	0.1	1	0.3
			Gemella haemolysans/G. morbillorum/G. sanguinis	11.944	4.946	2.474	3.909	17.745	2.921	2.428	4.528	0.158	0.268	0.339	0.906	0.462	2.294	0.780	3.508	6.329	4.762	2.245	3.715	0.2	0.02	0.0002
		Granulicatella		5.322	3.036	1.006	2.144	1.710	0.693	2.130	0.824	0.113	0.071	0.141	0.205	0.019	0.213	0.452	1.045	0.662	1.074	0.079	0.114	0.008	0.01	0.05
			Granulicatella adiacens	1.831	0.058	0.374	0.608	0.165	0.188	0.203	0.099	0.036	0.042	0.104	0.179	0.019	0.173	0.427	1.000	0.645	0.267	0.070	0.065	0.8	0.09	0.2
			Granulicatella elegans	3.011	2.722	0.629	1.498	1.457	0.504	0.907	0.718	0.077	0.028	0.027	0.025	0.000	0.003	0.022	0.042	0.000	0.800	0.005	0.043	0.005	0.003	0.3
			Granulicatella genomospecies AAJ1, uncultured	0.009	0.000	0.000	0.016	0.015	0.000	0.018	0.005	0.000	0.000	0.000	0.000	0.000	0.000	0.000	0.000	0.000	0.005	0.000	0.000	0.03	0.7	0.3
		Howardella		0.000	0.000	0.000	0.000	0.000	0.000	0.000	0.000	0.000	0.000	0.003	0.000	0.002	0.000	0.000	0.001	0.015	0.000	0.010	0.000	0.001	1	0.2
		Johnsonella		0.616	0.822	0.284	0.777	0.628	6.816	0.670	2.529	0.533	1.648	0.181	0.626	0.007	0.058	0.761	0.574	0.009	4.895	0.025	0.114	0.1	0.09	0.6
		Lactobacillus		0.000	0.000	0.000	0.000	0.000	0.000	0.000	0.000	0.000	0.000	0.033	0.000	0.000	0.796	0.113	0.000	0.000	0.000	0.000	0.000	0.001	1	0.2
		Lactococcus		0.000	0.000	0.000	0.000	0.000	0.000	0.000	0.000	0.000	0.000	0.000	0.000	0.000	0.002	0.035	0.000	0.000	0.000	0.000	0.000	0.002	1	0.3
			Lactococcus lactis	0.000	0.000	0.000	0.000	0.000	0.000	0.000	0.000	0.000	0.000	0.000	0.000	0.000	0.002	0.034	0.000	0.000	0.000	0.000	0.000	0.002	1	0.3
		Megasphaera		0.000	0.000	0.005	0.052	0.000	0.000	0.000	0.003	0.000	0.033	0.243	0.019	0.000	0.756	0.035	0.165	0.030	0.036	0.025	0.023	0.01	0.9	0.3
			Megasphaera micronuciformis	0.000	0.000	0.004	0.051	0.000	0.000	0.000	0.003	0.000	0.032	0.049	0.019	0.000	0.626	0.034	0.164	0.017	0.036	0.000	0.022	0.03	0.9	0.7
		Mogibacterium		0.013	0.000	0.078	0.036	0.000	0.000	0.003	0.010	0.000	0.005	1.740	0.868	0.000	0.537	1.488	0.236	0.024	0.083	0.128	0.319	0.001	0.1	0.01
		Moryella		0.017	0.013	0.029	0.016	0.016	0.000	0.012	0.094	0.005	0.000	0.039	0.308	0.000	1.203	0.009	0.077	0.213	0.110	0.039	0.068	0.01	0.9	0.6
		Mycoplasma		0.000	0.000	0.000	0.000	0.000	0.000	0.000	0.000	0.000	0.000	0.266	0.139	0.021	0.000	0.000	0.000	0.009	0.000	0.039	0.000	0.001	1	0.1
		Oribacterium		0.095	0.000	0.095	0.095	0.000	0.000	0.009	0.010	0.003	0.009	0.401	0.050	0.002	1.392	0.144	0.139	0.350	0.148	0.049	0.000	0.01	0.02	0.5
		Parvimonas		0.000	0.228	4.735	1.759	0.388	0.004	3.035	0.362	0.000	0.227	3.175	0.070	0.268	0.782	10.227	1.629	0.411	0.000	7.435	17.873	0.07	0.7	0.7
			Parvimonas micra	0.000	0.209	4.726	1.741	0.372	0.004	3.032	0.362	0.000	0.222	2.950	0.070	0.267	0.647	10.136	1.625	0.400	0.000	7.058	17.054	0.1	0.8	0.8
		Peptococcus		0.142	0.139	1.037	0.218	0.000	2.915	0.198	1.961	0.264	0.000	0.158	0.455	0.143	0.000	0.000	0.373	0.117	0.000	0.839	0.250	0.1	0.2	0.5
		Peptoniphilus		0.000	0.000	0.000	0.000	0.000	0.000	0.646	0.000	0.000	0.071	0.000	0.000	0.000	0.000	0.000	0.015	0.102	0.000	0.000	0.000	0.2	0.2	0.2
		Peptostreptococcus		0.000	0.101	7.227	0.139	3.248	0.356	0.687	0.026	0.000	0.005	0.211	0.039	0.000	0.000	0.600	0.001	0.000	0.004	0.429	1.594	0.1	0.2	0.7
		Selenomonas		0.000	0.000	0.006	0.121	0.522	0.000	0.006	0.005	0.000	0.222	0.480	0.581	0.005	0.058	0.566	0.161	0.098	0.011	0.020	0.000	0.1	0.7	0.02
			Selenomonas genomospecies SAJ1, uncultured	0.000	0.000	0.000	0.000	0.000	0.000	0.000	0.000	0.000	0.000	0.040	0.010	0.000	0.000	0.000	0.000	0.002	0.000	0.000	0.000	0.001	1	0.2
			Selenomonas sputigena	0.000	0.000	0.000	0.000	0.000	0.000	0.000	0.000	0.000	0.000	0.000	0.000	0.000	0.020	0.000	0.000	0.000	0.000	0.000	0.000	0.001	1	0.4
		Solobacterium		0.000	0.013	0.005	0.083	0.000	0.000	0.015	0.044	0.000	0.033	0.155	0.159	0.000	0.433	0.792	1.076	0.805	0.189	0.049	0.296	0.001	0.9	0.7
		Staphylococcus		0.000	0.000	0.010	0.641	0.000	0.004	0.009	0.897	0.022	0.000	0.000	0.170	0.000	0.000	0.000	0.000	0.000	0.000	0.025	0.023	0.1	0.9	0.7
		Streptococcus		19.597	18.469	8.919	49.529	12.376	3.047	45.671	8.636	1.111	0.987	3.346	13.848	0.395	12.341	10.788	34.020	24.971	38.249	47.592	12.432	0.2	0.6	0.001
			Streptococcus agalactiae	0.007	0.000	0.001	0.000	0.000	0.000	0.000	0.000	0.000	0.000	0.012	0.000	0.000	0.000	0.030	0.007	0.000	0.011	0.000	0.000	0.08	0.2	0.7
			Streptococcus anginosus	0.000	0.000	0.000	0.000	0.191	0.000	0.053	0.000	0.000	0.000	0.000	0.163	0.000	0.000	0.000	0.072	0.011	0.027	0.089	0.065	0.5	0.7	0.8
			Streptococcus constellatus	0.000	0.000	0.000	0.000	0.000	0.000	0.000	0.000	0.000	0.000	1.547	6.468	0.005	0.021	0.000	0.006	0.917	0.056	0.305	0.065	0.001	1	0.3
			Streptococcus dysgalactiae subsp. equisimilis	0.000	0.000	0.000	0.000	0.000	0.000	0.000	0.003	0.000	0.000	0.000	0.278	0.000	0.000	1.293	0.000	0.000	0.000	0.000	0.000	0.2	0.5	0.2
			Streptococcus gordonii	0.000	0.000	0.000	0.000	0.000	0.012	0.009	0.000	0.000	0.013	0.058	0.074	0.000	0.007	0.000	0.271	0.007	0.000	0.014	0.000	0.1	0.009	0.8
			Streptococcus infantarius	0.000	0.000	0.000	0.000	0.000	0.000	0.000	0.000	0.000	0.000	0.000	0.000	0.000	0.005	0.000	0.000	0.000	0.000	0.000	0.000	0.1	1	0.1
			Streptococcus intermedius	0.009	0.000	0.004	0.485	0.000	0.000	8.146	0.014	0.008	0.042	0.006	0.078	0.000	0.000	0.065	2.546	0.000	6.696	44.100	8.698	0.2	0.6	0.04
			Streptococcus lactarius/S. peroris	0.000	0.000	0.000	0.000	0.000	0.000	0.000	0.000	0.000	0.000	0.000	0.000	0.000	0.000	0.000	0.000	0.011	0.000	0.000	0.000	0.01	1	0.4
			Streptococcus mitis/S. oralis/S. infantis	0.074	0.063	0.054	1.916	0.113	0.000	1.683	0.066	0.023	0.002	0.862	0.130	0.106	3.573	0.073	0.455	0.039	28.408	0.000	0.391	0.3	0.9	0.6
			Streptococcus mutans	0.000	0.000	0.000	0.000	0.095	0.000	0.000	0.000	0.000	0.000	0.000	0.000	0.000	0.000	0.000	0.000	0.000	0.000	0.000	0.000	0.001	0.4	1
			Streptococcus parasanguinis/ S. cristatus/S. australis	3.222	0.452	0.602	0.975	0.222	0.160	0.262	0.297	0.107	0.005	0.339	1.254	0.045	1.700	0.569	3.125	7.062	1.357	0.066	0.217	0.3	0.04	0.2
			Streptococcus pneumoniae	0.015	0.000	0.067	42.971	0.094	0.000	34.754	0.217	0.172	0.000	0.000	0.000	0.000	0.003	0.000	11.691	0.006	0.000	0.000	0.000	0.2	0.9	0.4
			Streptococcus pseudopneumoniae	12.722	17.238	5.740	0.117	10.930	2.225	0.212	14.290	1.555	0.175	0.003	2.735	0.087	0.015	6.678	2.753	4.007	0.139	0.277	0.065	0.04	0.1	0.9
			Streptococcus pyogenes	0.000	0.000	0.000	0.000	0.000	0.008	0.000	0.000	0.000	0.000	0.000	0.000	0.000	0.000	0.000	0.199	0.000	0.000	0.000	0.000	0.5	0.2	0.5
			Streptococcus salivarius/ S. vestibularis	3.246	0.578	2.214	2.373	0.207	0.612	0.469	0.684	0.601	0.007	0.263	2.570	0.152	4.836	1.923	12.607	11.647	1.384	0.366	2.305	0.09	0.02	0.2
			Streptococcus sanguinis	0.018	0.000	0.212	0.132	0.079	0.028	0.056	0.052	0.016	0.000	0.000	0.019	0.000	0.005	0.043	0.011	0.279	0.065	0.000	0.000	0.6	0.1	0.3
		unclassified Lachnospiraceae		0.205	0.114	0.686	0.001	0.985	0.000	0.053	0.023	0.003	0.000	0.043	0.000	0.000	3.244	0.000	0.000	0.000	0.002	0.000	0.000	0.3	0.02	0.3
		uncultured Lactobacillales		0.000	0.000	0.000	0.000	0.000	0.000	0.000	0.000	0.013	0.000	0.000	0.000	0.000	0.000	0.000	0.000	0.623	0.000	0.000	0.000	0.001	1	0.5
		Ureaplasma		0.000	0.000	0.000	0.000	0.000	0.000	0.000	0.000	0.000	0.000	0.030	0.798	0.042	0.000	0.000	0.069	0.068	0.000	0.000	0.000	0.2	0.3	0.4
		Veillonella		3.217	0.683	1.856	2.831	1.224	0.477	0.475	0.694	0.078	0.283	1.842	0.845	0.056	14.482	1.161	3.808	9.399	2.562	0.281	0.797	0.08	0.001	1
			Veillonella atypica /Veillonella parvula	0.562	0.000	0.031	0.000	0.011	0.000	0.000	0.000	0.000	0.000	0.049	0.000	0.000	2.365	0.000	0.013	0.000	0.007	0.061	0.000	0.5	0.3	0.5
			Veillonella dispar	1.086	0.000	1.415	2.020	0.991	0.236	0.383	0.164	0.014	0.439	1.978	1.215	0.033	8.193	1.259	3.543	8.208	1.218	0.178	0.369	0.06	0.006	1
			Veillonella genomospecies VAJ1, uncultured	1.273	0.463	0.411	0.845	0.668	0.240	0.094	0.468	0.044	0.018	0.003	0.000	0.000	0.589	0.000	0.028	0.000	1.292	0.047	0.391	0.3	0.001	0.6
			Veillonella genomospecies VAJ2, uncultured	0.000	0.000	0.000	0.000	0.000	0.000	0.000	0.000	0.000	0.000	0.079	0.008	0.000	1.089	0.000	0.000	0.000	0.013	0.000	0.000	0.001	1	0.3
			Veillonella rogosa	0.012	0.162	0.000	0.057	0.000	0.000	0.003	0.065	0.020	0.037	0.000	0.187	0.028	0.008	0.453	0.357	1.220	0.040	0.000	0.000	0.1	0.8	0.7
	Fusobacteria			0.694	2.222	13.862	2.184	14.809	50.500	7.654	7.313	0.228	5.534	26.523	10.667	3.590	12.720	16.664	1.727	15.918	6.482	22.809	19.374	0.6	0.6	0.8
		Fusobacterium		0.545	1.910	13.514	1.901	15.075	49.736	7.539	6.800	0.200	5.314	28.537	10.665	3.590	9.526	16.387	1.563	15.957	6.148	23.998	20.264	0.2	0.7	1
			Fusobacterium genomospecies FAJ1, uncultured	0.126	0.010	0.931	0.011	0.000	0.000	0.000	0.298	0.182	0.000	0.000	0.000	0.000	0.000	0.000	0.000	0.000	0.000	0.000	0.000	0.001	0.8	1
			Fusobacterium genomospecies FAJ2, uncultured	0.357	1.574	0.008	0.429	0.173	0.050	0.000	0.122	0.005	0.000	0.000	0.002	0.000	3.996	0.000	0.000	0.000	0.000	0.000	0.000	1	0.05	0.4
			Fusobacterium genomospecies FAJ3, uncultured	0.000	0.000	0.000	0.000	0.000	0.000	0.000	0.000	0.000	0.000	0.027	0.021	0.014	0.000	0.013	0.026	0.000	0.000	0.000	0.000	0.001	1	0.1
			Fusobacterium necrophorum	0.000	0.000	0.000	0.004	0.007	0.000	0.000	0.000	0.000	0.000	0.000	0.002	0.000	0.000	0.005	2.061	4.350	3.205	15.166	18.051	0.02	0.09	0.005
			Fusobacterium nucleatum	0.000	0.000	12.421	1.398	14.155	49.642	7.532	5.840	0.000	4.509	26.493	10.591	3.580	3.885	16.229	0.464	11.505	5.610	0.313	0.153	0.8	0.7	0.04
			Fusobacterium periodonticum	0.019	0.163	0.121	0.043	0.115	0.000	0.000	0.522	0.014	0.686	0.000	0.000	0.000	0.000	0.000	0.006	0.096	0.062	0.188	0.978	0.8	0.3	0.1
		Leptotrichia		0.015	0.051	0.100	0.287	0.369	0.637	0.071	0.289	0.009	0.179	0.003	0.041	0.009	0.000	0.426	0.164	0.074	0.341	0.005	0.000	0.1	0.8	0.9
		Sneathia		0.000	0.000	0.000	0.000	0.000	0.000	0.000	0.000	0.000	0.047	0.000	0.000	0.000	0.000	0.000	0.000	0.000	0.000	0.000	0.000	0.001	0.3	1
		unclassified Leptotrichiaceae		0.144	0.278	0.276	0.018	0.027	0.172	0.047	0.242	0.019	0.000	0.000	0.002	0.000	5.849	0.000	0.004	0.000	0.000	0.000	0.023	0.3	0.7	0.5
	Proteobacteria			22.473	59.196	4.236	11.447	23.906	13.771	17.165	19.306	86.492	73.020	0.569	0.776	0.314	2.004	4.863	3.291	5.177	1.532	3.530	13.786	0.001	0.4	0.1
		Acinetobacter		0.000	0.013	0.000	0.000	0.000	0.000	0.000	0.000	0.001	0.000	0.000	0.000	0.000	0.014	0.022	0.006	0.000	0.005	0.000	0.000	0.1	1	0.4
		Aggregatibacter		0.007	0.000	0.005	0.025	0.043	0.008	0.230	0.003	0.000	0.000	0.000	0.000	0.000	0.000	0.000	0.014	0.000	0.004	1.362	7.263	0.2	0.7	0.2
			Aggregatibacter aphrophilus	0.000	0.000	0.000	0.023	0.041	0.012	0.230	0.003	0.000	2.227	0.000	0.043	0.000	0.000	0.009	0.000	0.000	0.000	0.000	0.087	0.3	0.3	0.9
			Aggregatibacter segnis	0.000	0.000	0.000	0.000	0.000	0.000	0.000	0.001	0.000	0.000	0.000	0.000	0.000	0.000	0.000	0.015	0.000	0.004	1.294	6.936	0.001	1	0.2
		Aquamonas		0.000	0.000	0.000	0.000	0.000	0.000	0.000	0.000	0.001	0.000	0.003	0.000	0.000	0.014	0.000	0.000	0.000	0.000	0.000	0.000	0.01	0.5	0.2
		Bradyrhizobium		0.000	0.000	0.000	0.000	0.000	0.000	0.000	0.000	0.002	0.000	0.000	0.000	0.000	0.006	0.000	0.000	0.000	0.000	0.000	0.000	0.2	0.2	0.1
		Brevundimonas		0.000	0.000	0.000	0.004	0.000	0.000	0.000	0.000	0.000	0.000	0.000	0.000	0.000	0.000	0.000	0.000	0.000	0.000	0.000	0.000	0.1	0.3	1
		Campylobacter		0.090	0.000	0.202	0.104	0.129	0.893	0.360	0.013	0.027	0.378	0.132	0.107	0.005	0.247	0.278	0.033	0.109	0.256	0.039	0.228	0.2	0.1	0.9
		Conchiformibius		0.000	0.114	0.000	0.000	0.000	0.000	0.000	0.000	0.000	0.000	0.102	0.000	0.002	0.000	0.000	0.000	0.000	0.000	0.000	0.000	0.2	0.3	0.3
		Derxia		0.000	0.000	0.000	0.006	0.000	0.000	0.006	0.000	0.000	0.000	0.000	0.000	0.000	0.000	0.000	0.003	0.098	0.009	0.000	0.000	0.1	0.7	0.2
		Eikenella	Eikenella corrodens	0.000	0.000	0.000	0.000	0.000	0.000	0.000	0.000	0.000	0.000	0.095	0.005	0.004	0.000	0.000	0.000	0.000	0.014	0.017	0.000	0.001	1	0.7
		Enhydrobacter		0.000	0.000	0.000	0.000	0.000	0.000	0.000	0.102	0.000	0.000	0.000	0.000	0.000	0.000	0.000	0.000	0.000	0.000	0.000	0.000	0.001	0.3	1
		Erwinia		0.000	0.000	0.003	0.000	0.000	0.000	0.000	0.000	0.000	0.000	0.000	0.000	0.000	0.000	0.000	0.000	0.000	0.000	0.000	0.000	0.1	0.3	1
		Escherichia		0.000	0.000	0.008	0.000	0.000	0.000	0.000	0.000	0.000	0.000	0.000	0.000	0.000	0.000	0.000	0.000	0.000	0.000	0.000	0.000	0.01	0.3	1
		Haemophilus		21.165	5.958	1.462	3.597	20.131	0.701	12.344	16.596	85.648	40.938	0.339	0.269	0.082	1.590	1.170	1.568	4.992	1.231	1.880	0.342	0.003	0.2	0.08
			Haemophilus haemolyticus	1.274	2.825	0.390	0.559	0.285	0.084	3.134	8.973	0.071	0.302	0.015	0.058	0.000	0.520	0.043	0.008	0.011	0.768	0.066	0.239	0.02	0.7	0.8
			Haemophilus influenzae	19.057	2.888	0.804	2.611	18.597	0.588	9.166	7.415	85.366	40.643	0.101	0.000	0.000	0.796	0.121	0.272	0.000	0.124	1.528	0.000	0.001	0.2	0.8
			Haemophilus parahaemolyticus	0.046	0.013	0.000	0.434	0.000	0.000	0.000	0.016	0.007	0.000	0.000	0.000	0.000	0.000	0.000	0.028	0.000	0.000	0.000	0.000	0.2	0.2	0.4
			Haemophilus parainfluenzae	0.517	0.138	0.266	0.410	0.383	0.052	0.059	0.286	0.098	0.080	0.199	0.210	0.082	0.000	0.884	1.193	4.947	0.342	0.192	0.109	0.2	0.003	0.2
			Haemophilus paraphrohaemolyticus	0.000	0.000	0.000	0.000	0.000	0.000	0.000	0.000	0.000	0.000	0.000	0.000	0.000	0.000	0.000	0.018	0.000	0.000	0.000	0.000	0.001	1	0.4
			Haemophilus pittmaniae	0.022	0.000	0.000	0.004	0.000	0.000	0.000	0.000	0.000	0.000	0.003	0.000	0.000	0.000	0.315	0.100	0.000	0.000	0.000	0.000	0.3	0.2	0.8
		Kingella		0.000	0.000	0.043	0.534	0.000	0.000	0.000	0.000	0.000	0.000	0.000	0.000	0.000	0.000	0.000	0.000	0.000	0.000	0.000	0.000	0.001	0.3	1
			Kingella kingae	0.000	0.000	0.000	0.527	0.000	0.000	0.000	0.000	0.000	0.000	0.000	0.000	0.000	0.000	0.000	0.000	0.000	0.000	0.000	0.000	0.001	0.4	1
			Kingella oralis	0.000	0.000	0.000	0.049	0.000	0.000	0.000	0.005	0.000	0.000	0.009	0.005	0.000	0.000	0.002	0.000	5.632	0.000	0.002	0.000	0.6	0.6	0.5
			Kingella potus	0.000	0.000	0.000	0.028	0.000	0.000	0.008	0.000	0.000	0.000	0.000	0.000	0.000	0.000	0.000	0.000	0.000	0.000	0.000	0.000	0.001	0.7	1
		Methylobacterium		0.000	0.000	0.003	0.000	0.000	0.000	0.000	0.000	0.000	0.000	0.000	0.000	0.000	0.000	0.000	0.000	0.000	0.000	0.000	0.000	0.1	0.3	1
		Moraxella		0.019	0.000	0.014	0.067	0.000	0.008	0.000	0.021	0.051	0.000	0.000	0.000	0.000	0.000	0.000	0.000	0.000	0.000	0.044	0.000	0.08	0.9	0.4
		Neisseria		1.468	53.510	2.251	6.560	4.311	11.461	2.457	2.308	0.441	13.386	0.013	0.360	0.216	0.493	3.093	1.608	0.013	0.013	0.380	6.330	0.02	0.7	0.7
			Neiserria cinerea	0.013	0.000	0.088	0.000	0.009	0.218	3.339	0.580	0.030	11.876	0.000	0.000	0.000	0.000	0.000	0.000	0.000	0.000	0.000	0.000	0.001	0.1	1
			Neiserria elongata/Kingella denitrificans	0.000	0.000	0.000	0.028	0.000	0.000	1.366	0.005	0.004	15.355	0.000	0.003	0.000	0.018	0.000	0.009	0.109	0.000	0.000	0.112	0.4	0.3	0.07
			Neiserria meningitidis	0.000	0.000	0.038	0.000	0.000	0.000	0.000	0.000	0.000	0.000	0.000	0.000	0.000	0.000	0.000	0.000	0.000	0.000	0.000	0.000	0.001	0.4	1
			Neiserria mucosa	0.068	0.000	0.101	0.187	1.465	0.069	0.065	0.106	0.004	0.170	0.000	0.000	0.000	0.000	0.000	0.000	0.000	0.000	0.000	0.000	0.001	0.3	1
			Neiserria polysaccharea	0.000	0.000	0.000	0.000	1.642	0.000	0.000	0.000	0.000	0.000	0.000	0.000	0.000	0.000	0.000	0.000	0.000	0.000	0.000	0.207	0.5	0.4	0.4
			Neiserria subflava/N. flavescens	0.681	0.044	2.016	4.033	0.000	11.199	0.038	1.649	0.406	0.877	0.000	1.495	0.006	0.007	0.342	0.366	0.457	0.216	0.408	2.858	0.2	0.7	0.6
			Neisseria lactamica	0.575	44.309	0.000	2.065	0.000	0.000	0.000	0.000	0.000	0.000	0.012	0.111	0.007	0.005	0.010	0.000	0.022	0.000	0.000	0.000	0.2	0.3	0.2
		Pseudomonas		0.000	0.000	0.007	0.016	0.000	0.000	0.000	0.000	0.000	0.000	0.000	0.000	0.000	0.000	0.000	0.000	0.000	0.000	0.000	0.000	0.001	0.1	1
		Ralstonia		0.000	0.000	0.003	0.000	0.000	0.000	0.000	0.000	0.000	0.000	0.000	0.000	0.000	0.010	0.000	0.001	0.000	0.000	0.000	0.000	0.1	0.3	0.6
		Sphingomonas		0.000	0.000	0.000	0.000	0.000	0.000	0.000	0.000	0.000	0.000	0.000	0.000	0.000	0.006	0.000	0.000	0.000	0.000	0.000	0.000	0.07	1	0.1
		unclassified Neisseriaceae		0.000	0.000	0.240	0.161	0.330	0.685	1.755	0.175	0.370	16.041	0.010	0.002	0.009	0.022	0.113	0.013	0.002	0.016	0.010	0.182	0.002	0.2	0.9
		unclassified Pasteurellaceae		0.052	0.051	0.000	0.476	0.031	0.028	0.021	0.138	0.007	2.366	0.003	0.041	0.000	0.000	0.231	0.054	0.000	0.000	0.000	0.091	0.1	0.6	0.8
		Zoogloea		0.000	0.000	0.000	0.000	0.000	0.000	0.000	0.000	0.000	0.000	0.010	0.000	0.000	0.000	0.000	0.000	0.000	0.000	0.000	0.000	0.07	1	0.1
	Spirochaetes			0.000	0.000	0.000	0.001	0.000	0.000	0.027	0.000	0.157	0.000	7.261	6.808	4.108	0.000	0.190	1.504	1.012	0.000	0.258	0.261	0.001	0.2	0.04
		Spirosoma		0.006	0.000	0.000	0.000	0.000	0.000	0.000	0.000	0.000	0.000	0.000	0.000	0.000	0.000	0.000	0.000	0.000	0.000	0.000	0.000	0.1	0.3	1
		Treponema		0.000	0.000	0.000	0.001	0.000	0.000	0.027	0.000	0.157	0.000	7.814	6.834	4.119	0.000	0.191	1.507	1.019	0.000	0.271	0.273	0.002	0.2	0.03
			Treponema amylovorum	0.000	0.000	0.000	0.000	0.000	0.000	0.000	0.000	0.034	0.000	0.024	0.358	0.000	0.000	0.000	0.000	0.000	0.000	0.000	0.000	0.5	0.4	0.3
			Treponema denticola	0.000	0.000	0.000	0.000	0.000	0.000	0.000	0.000	0.000	0.000	0.572	1.942	1.118	0.000	0.000	0.008	0.314	0.000	0.000	0.000	0.001	1	0.04
			Treponema genomospecies TRAJ1, uncultured	0.000	0.000	0.000	0.000	0.000	0.000	0.000	0.000	0.000	0.000	0.000	0.187	0.000	0.000	0.000	0.000	0.000	0.000	0.000	0.000	0.001	1	0.4
			Treponema genomospecies TRAJ2, uncultured	0.000	0.000	0.000	0.000	0.000	0.000	0.000	0.000	0.000	0.000	0.000	0.327	0.138	0.000	0.000	0.000	0.000	0.000	0.000	0.000	0.001	1	0.1
			Treponema genomospecies TRAJ3, uncultured	0.000	0.000	0.000	0.000	0.000	0.000	0.000	0.000	0.000	0.000	0.012	0.323	0.424	0.000	0.000	0.000	0.000	0.000	0.000	0.000	0.001	1	0.05
			Treponema lecithinolyticum	0.000	0.000	0.000	0.000	0.000	0.000	0.000	0.000	0.000	0.000	0.009	0.070	0.169	0.000	0.000	0.094	0.000	0.000	0.042	0.000	0.001	1	0.8
			Treponema maltophilum	0.000	0.000	0.000	0.001	0.000	0.000	0.000	0.000	0.000	0.000	0.067	0.523	0.000	0.000	0.000	0.151	0.000	0.000	0.000	0.000	0.08	1	0.7
			Treponema medium	0.000	0.000	0.000	0.000	0.000	0.000	0.027	0.000	0.114	0.000	5.280	2.658	2.239	0.000	0.000	1.171	0.410	0.000	0.183	0.217	0.003	0.2	0.05
			Treponema pectinovorum	0.000	0.000	0.000	0.000	0.000	0.000	0.000	0.000	0.009	0.000	0.000	0.000	0.009	0.000	0.000	0.000	0.000	0.000	0.000	0.000	0.4	0.4	0.5
			Treponema socranskii	0.000	0.000	0.000	0.000	0.000	0.000	0.000	0.000	0.000	0.000	1.296	0.418	0.009	0.000	0.190	0.080	0.288	0.000	0.033	0.043	0.001	1	0.2
	Deinococcus-Thermus			0	0	0	0	0	0	0	0	0.00329097	0	0	0	0	0	0	0	0	0	0	0	0.2	0.09	1
		Deinococcus		0.000	0.000	0.000	0.000	0.000	0.000	0.000	0.000	0.003	0.000	0.000	0.000	0.000	0.000	0.000	0.000	0.000	0.000	0.000	0.000	0.1	0.1	1
	Synergistetes			0.000	0.000	0.000	0.000	0.000	0.000	0.000	0.000	0.000	0.000	0.016	1.036	0.000	0.000	0.000	0.000	0.000	0.000	0.000	0.000	0.001	1	0.3
		uncultured Synergistaceae		0.000	0.000	0.000	0.000	0.000	0.000	0.000	0.000	0.000	0.000	0.016	1.036	0.000	0.000	0.000	0.000	0.000	0.000	0.000	0.000	0.001	1	0.3
	Cyanobacteria			0.000	0.000	0.000	0.000	0.000	0.904	0.000	0.000	0.084	0.000	0.000	0.000	0.000	0.005	0.000	0.000	0.000	0.000	0.000	0.000	0.2	0.2	0.1
	SR1			0.000	0.013	0.012	0.000	0.098	0.000	0.000	0.000	0.000	0.000	0.000	1.003	0.000	0.000	0.138	0.000	0.000	0.625	0.084	0.000	0.1	0.1	0.7
	*0.000 denotes that the species was not detected in the sample.
	§Genomogenus identified by manual phylogentic analysis of sequences.
	$ sequences assigned as uncultured bacteroidales by the automatic procedure for sequence assignment to genus level.
