# Supplementary material for: Molecular Mapping to Species Level of the Tonsillar Crypt Microbiota Associated with Health and Recurrent Tonsillitis
Source: PLoS One. 2013 Feb 21;8(2):e56418. doi: 10.1371/journal.pone.0056418 (PMC3578847; doi:10.1371/journal.pone.0056418)
Supplement: Table S3 — Representative sequences of the uncultured genomospecies blasted against the Human Oral Microbiome Database (HOMD) and GenBank. GenBank accession numbers of representative sequences are listed. (XLSX) [file pone.0056418.s003.xlsx]

## Sheet: Table S3
Table S3. Representative seqeunces of the unclutured genomospecies blasted against Human Oral Microbiome Database (HOMD) and GenBank.
Uncultured genomospecies	Sequence no.a	Representative sequence	HOMD closest match (% sequence identity)	GenBank closest matchb (% sequence identity)
Prevotella genomospecies PRAJ1, uncultured	GP5UAYQ01C1E3F	ATACGGAAGGTCCGGGCGTTATCCGGATTTATTGGGTTTAAAGGGAGCGTAGGCGGCCTTTTAAGCGTGTTGTGAAATTCAGTTGCTCAACATCTGACTTGCAGCGCGAACTGGGGGGCTTGAGTATGCTGAAGGTAGGCGGAATTCGTGGTGTAGCGGTGAAATGCTTAGATATCACGAAGAACTCCGATTGCGAAGGCAGCTTACTGCAGCTTAACTGACGCTGATGCTCGAAAGCGTGGGTATCGAACAGGATTAGATACCCTGGTAGTCCACGCGGTAAACGATGGATGCTCGTTGTTGGTATGTATATATCAGTGACCAAGTGAAA	Prevotella sp. | HOT-475 | (99.7)
Prevotella genomospecies PRAJ2, uncultured	GP5UAYQ01BTWKT	ATACGGAAGGTCCCGGCGTTATCCGGATTTATTGGGTTTAAAGGGAGCGTAGGCCGTTTGGTAAGCGTGCTGTGAAATTTAGAGGCTCAACCTCTACCGTGCAGCGCGAACTGTCAGACTTGAGTGCGTAGTAGGTAGGCGGAATTCGTGGTGTAGCGGTGAAATGCTTAGATATCACGAAGAACTCCGATTGCGAAGGCAGCTTACCGTATCGCAACTGACGCTGATGCTCGAAGGTGCGGGTATCGAACAGGATTAGATACCCTGGTAGTCCGCACAGTAAACGATGGATGCTCGCTGTTGGCTTTTATAGTCAGTGGCTTAGCGAAAG	Prevotella sp. | HOT-299 | (94.3)	Uncultured bacterium | clone ncd1942h04c1 | JF169838 (99.7)
Prevotella genomospecies PRAJ3, uncultured	GP5UAYQ02H93GO	ATACGGAAGGTCCAGGCGTTATCCGGATTTATTGGGTTTAAAGGGAGCGTAGGCGGATTATTAAGTCAGTGGTGAAAGACGGTGGCTCAACCATCGTTAGCCATTGAAACTGGTAGTCTTGAGTGCAGACAGGGATGCTGGAACTCGTGGTGTAGCGGTGAAATGCTTAGATATCACGATGAACTCCGATCGCGAAGGCAGGTGTCCGGGCTGCAACTGACGCTGAGGCTCGAAAGTGTGGGTATCAAACAGGATTAGATACCCTGGTAGTCCACACAGTAAACGATGTATACTCGCGGTTTGCGATACAATGTAAGCCGCCAAGCGAAAG	Prevotella sp. | HOT-473 | (99.7)
Prevotella genomospecies PRAJ4, uncultured	GP5UAYQ02F5K1Y	ATACGGAAGGTCCTGGTGTTATCCGGATTTATTGGGTTTAAAGGGAGCGTAGGCCGCAGATTAAGTGTGTTGTGAAATTCAGGCGCCCAACGTCTGGCTTGCAGCGCAAACTGGTCTGCTTGAGTTCGCGCAACGCAGGCGGAATTCGTCGTGTAGCGGTGAAATGCTTAGATATGACGAAGAACTCCGATTGCGAAGGCAGCTTGCGGGAGCGTTACTGACGCTGAAGCTCGAAAGTGCGGGTATCGAACAGGATTAGATACCCTGGTAGTCCGCACGGTAAACGATGGATGCCCGTTTTTGGCTTTTAAAGTCAGAGACCAAGCGAAAG	Prevotella sp. | HOT-305 | (99.1)
Prevotella genomospecies PRAJ5, uncultured	GP5UAYQ02IGXZU	ATACGGAAGGTCCAGGCGTTATCCGGATTTATTGGGTTTAAAGGGAGCGTAGGCGGACGATTAAGTCAGCTGTGAAAGTTTGCGGCTCAACCGTAAAATTGCAGTTGAAACTGGTTGTCTTGAGTGCACGCAGGGATGTTGGAATTCATGGTGTAGCGGTGAAATGCTTAGATATCATGAAGAACTCCGATCGCGAAGGCATATGTCCGGAGTGCAACTGACGCTGAGGCTCGAAAGTGCGGGTATCGAACAGGATTAGATACCCTGGTAGTCCGCACAGTAAACGATGAATACTCGCAGTATGCGATATAATGTATGCTGCCAAGTGAAAA	Prevotella sp. | HOT-302 | (99.4)
Prevotella genomospecies PRAJ6, uncultured	GP5UAYQ02GA41H	ATACGGAAGGTCCGGGCGTTATCCGGATTTATTGGGTTTAAAGGGAGCGTAGGCCGCCTCTTAAGCGTGTTGTGAAAACCGGGCGCTCACCGTCCGGCTTGCAGCGCGAACTGGGGGGCTTGAGTGCGTGCGACGCCGGCGGAATTCGTCGTGTAGCGGTGAAATGCTTAGATATGACGAGGAACTCCGATTGCGAAGGCAGCTGGCGAGTGCGCAACTGACGCTAATGCTCGAAGGCGCGGGTATCGAACAGGATTAGATACCCTGGTAGTCCGCGCTGTAAACGATGGATGCCCGCCGTGGGTATTTTTTATTTCCGCGGCCAAGCGAAAG	Prevotella sp. | HOT-315 | (100)
Prevotella genomospecies PRAJ7, uncultured	GP5UAYQ01AN3RG	ATACGGAAGGTCCAGGCGTTATCCGGATTTATTGGGTTTAAAGGGAGCGTAGGCTGTTGGTTAAGCGTGTTGTGAAATGTAGATGCTCAACATCTGAATTGCAGCGCGAACTGTCCGACTTGAGTGCGCGGAAAGCAGGCGGAATTCGTTGTGTAGCGGTGAAATGCTTAGATATGACGAAGAACTCCGATTGCGAAGGCAGCTTGCTGTAGCGTAACTGACGCTGAAGCTCGAAAGTGCGGGTATCGAACAGGATTAGATACCCTGGTAGTCCGCACGGTAAACGATGGATGCTCGCTGTGTGCTTATTTTTAGTATGCGGCTAAGGGAAAC	Prevotella sp. | HOT-304 | (99.7)
Prevotella genomospecies PRAJ8, uncultured	GP5UAYQ01EBV33	ATACGGAAGGTCCAGGCGTTATCCGGATTTATTGGGTTTAAAGGGAGCGTAGGCGGATTGTTAAGTCAGCGGTTAAAGGGTGTGGCTCAACCATGCATTGCCGTTGAAACTGGCGATCTTGAGTGCAGACAGGGATGCCGGAATTCGTGGTGTAGCGGTGAAATGCTTAGATATCACGAAGAACTCCGATCGCGAAGGCAGGTGTCCGGGCTGCAACTGACGCTGAGGCTCGAAAGTGTGGGTATCAAACAGGATTAGATACCCTGGTAGTCCACACAGTAAACGATGTATACTCGCGGTTTGCGATAGACAGTAAGCCGCCAAGCGAAAG	Prevotella sp. | HOT-308 | (99.4)
Prevotella genomospecies PRAJ9, uncultured	GP5UAYQ01AML3F	ATACGGAAGGTCCAGGCGTTATCCGGATTTATTGGGTTTAAAGGGAGCGTAGGCGGACTGTTAAGTCAGCGGTTAAAGAGTGTGGCTCAACCATACGATGCCGTTGAAACTGGTGGTCTTGAGTGCACACAGGGATGCTGGAACTCGTGGTGTAGCGGTGAAATGCTTAGATATCACGATGAACTCCGATCGCGAAGGCAGGTGTCCGGGGTGTAACTGACGCTGAGGCTCGAAAGTGTGGGTATCAAACAGGATTAGATACCCTGGTAGTCCACACAGTAAACGATGAATACTCGCAGTTTGCGATATACTGTAAGCTGCCAAGCGAAAG	Prevotella sp. | HOT-308/474 | (94.6)	Uncultured bacterium | clone P3D1-597 | EF509172 (100)
Capnocytophaga genomospecies CAJ1, uncultured	GP5UAYQ01EJBZE	ATACGGAGGATGCGAGCGTTATTCGGAATCATTGGGTTTAAAGGGTCTGTAGGCGGGCTATTAAGTCAGGGGTGAAATATTTCAGCTTAACTGGGAAATTGCCTTTGATACTGGTAGTCTTGAATATTTGTGAAGTTTTTGGAATGTGTAGTGTAGCGGTGAAATGCATAGATATTACACAGAACACCGATTGCGGAGGCAGGGGACTAACAAATAATTGACGCTGAGAGACGAGAGCGTGGGGAGCGAACAGGATTAGATACCCTGGTAGTCCACGCTGTAAACGATGGATACTAGCTGTTTGGTAGGAATATTGAGTGGCTAAGCGAAAG	Capnocytophaga sp. | HOT-338 | (100)
Flavobacteriaceae genomogenus FLAJ1, uncultured	GP5UAYQ01CG1P5	ATACGGAGGGTGCAAGCGTTATCCGGATTTATTGGGTTTAAAGGGTCCGTAGGTGGGTTAGTAAGTCAGTGGTGAAATCCTGCAGCTTAACTGTAGAATTGCCATTGATACTGCTAGTCTTGAGTGTATTTGAAGTAGCTGGAATAAGTAGTGTAGCGGTGAAATGCATAGATATTACTTAGAACACCAATTGCGAAGGCAGGTTACTAAGATACAACTGACGCTGATGGACGAAAGCGTGGGGAGCGAACAGGATTAGATACCCTGGTAGTCCACGCTGTAAACGATGCTAACTCGTTTTTGGTTTATATATGGATCAGAGGCTAAGCGAAAG	Bergeyella sp. | HOT-322 | (95.8)	Uncultured bacterium | clone ncd2261d08c1 | JF195191 (99.7)
Porphyromonadaceae genomosgenus POAJ1, uncultured	GP5UAYQ02GDSZX	ATACGGAGGATGCAAGCGTTATCCGGATTTATTGGGTTTAAAGGGTGCGTAGGCGGTATTACAAGTCAGGGGTGAAATCTTGGTGCTTAACATTAAAATTGCCTTTGAAACTGTGGTACTTGAGTGTAAAAGAGGTAGGCGGAATGTGTTGTGTAGCGGTGAAATGCATAGATATAACACAGAACCCCGATTGCGAAGGCAGCTTACTATCATACAACTGACGCTGATGCACGAAAGCGTGGGGATCAAACAGGATTAGATACCCTGGTAGTCCACGCAGTAAACGATGATTACTAGCTGTTAGCGATATACTGTTAGTGGCTAAGCGAAAG	Bacteroidales [G-2] sp. | HOT-274 | (99.7)
Porphyromonadaceae genomosgenus POAJ2, uncultured	GP5UAYQ02G10GY	ATACGGAGGATGCGAGCGTTATCCGGATTTATTGGGTTTAAAGGGTGCGCAGGCTGTGCATCAAGTCAGCGGTAAAATCTCGGGGCTCAACCCCGTTTAGCCGTTGAAACTGGTGTGCTGGAGTGTGCGCGAGGAAGGCGGAATGCGCGGTGTAGCGGTGAAATGCATAGATATTGCGCAGAACTCCGATTGCGAAGGCAGCCTTCCAGTGCATGACTGACGCTGAGGCACGAAAGCGTGGGTATCGAACAGGATTAGATACCCTGGTAGTCCACGCAGTAAACGATGAATACTATCTTTCCGTCGCGATTGAGCGGGGGGAGACAAGCGAAAG	Porphyromonas sp. | HOT-284 | (86.1)	Porphyromonadaceae bacterium S4-BM13m-a | JX104042
Porphyromonas genomospecies PAJ1, uncultured	GP5UAYQ01AIS2B	ATACGGAGGATGCGAGCGTTATCCGGATTTATTGGGTTTAAAGGGTGCGTAGGCGGTTTGTTAAGTCAGCGGTGAAATCTAGAGGCTCAACCTCGAAACTGCCGTTGAAACTGGCGAACTTGAGTGTAGATGAGGTAGGCGGAATTCGTGGTGTAGCGGTGAAATGCATAGATATCACGAGGAACTCCGATTGCGAAGGCAGCTTACTAAGGTACAACTGACGCTGAAGCACGAAAGCGTGGGTATCAAACAGGATTAGATACCCTGGTAGTCCACGCAGTAAACGATGATAACTGGGCGTATGCGATATACAGTATGCTCCTAAGCGAAAG	Porphyromonas sp. | HOT-279 | (94.9)	Uncultured bacterium | clone 071068_250 | JQ476022 (100)
Tannerella genomospecies TAJ1, uncultured	GP5UAYQ01D1R23	ATACGGAGGATGCGAGCGTTATCCGGATTTATTGGGTTTAAAGGGTGCGTAGGTGGGCTATTAAGTCAGTGGTGAAAGTTTGTCGCTCAACGATAAAATTGCCGTTGAAACTGGTGGTCTTGAGTATGGATGAAGTAGGCGGAATGCGTGGTGTAGCGGTGAAATGCATAGAGATCACGCAGAACTCCGATTGCGAAGGCAGCTTACTAAGGCATAACTGACACTGAAGCACGAAAGCGTGGGTATCAAACAGGATTAGATACCCTGGTAGTCCACGCAGTAAACGATGATTACTAGGAGTTTGCGATATAGTGTAAGCTCTACAGCGAAAG	Tannerella sp. | HOT-286 | (100)
Abiotrophia genomospecies AAJ1, uncultured	GP5UAYQ02I7IUZ	ATACGTAGGTCCCGAGCGTTGTCCGGATTTATTGGGCGTAAAGCGAGCGCAGGCGGTCAATTAAGTCTGATGTGAAAGCCCCCGGCTCAACCGGGGAGGGTCATTGGAAACTGGTTGACTTGAGTGCAGAAGAGGAGAGTGGAATTCCATGTGTAGCGGTGAAATGCGTAGATATATGGAGGAACACCAGTGGCGAAGGCGACTCTCTGGTCTGTAACTGACGCTGAGGCTCGAAAGCGTGGGTAGCAAACAGGATTAGATACCCTGGTAGTCCACGCCGTAAACGATGAGTGCTAAGTGTTGGAGGGTTTCCGCCCTTCAGTGCTGCAGTTAACG	Granulicatella elegans | HOT-596 | (98.4)	Granulicatella elegans | strain WHMH11 |JN801174 (99.1)
Gemella genomospecies GAJ1, uncultured	GP14NP202IIU3T	ATACGTAGGTCCCGAGCGTTGTCCGGATTTATTGGGCGTAAAGCGCGCGCAGGTGGTTTAATAAGTCTGATGTGAAAGCCCACGGCTCAACCGTGGAGGGTCATTGGAAACTGTTAAACTTGAGTGCAGGAGAGAAAAGTGGAATTCCTAGTGTAGCGGTGAAATGCGTAGAGATTAGGAGGAACACCAGTGGCGAAGGCGGCTTTTTGGCCTGTAACTGACACTGAGGCGCGAAAGCGTGGGGAGCAAACAGGATTAGATACCCTGGTAGTCCACGCCGTAAACGATGAGTGCTAAGTGTTGGTCTCATAAGAGATCAGTGCTGCAGCTAACG	Gemella sanguinis | HOT-757 | (98.2)	Gemella morbillorum | strain XJ-RY-2 | JQ726526, Gemella haemolysans |strain M347 | JF803540, Gemella sanguinis | strain PTE3 | GU561409 (99.1)
Gemella genomospecies GAJ2, uncultured	GP5UAYQ02GLSHJ	ATACGGAAGGTCCGGGCGTTATCCGGAATTATTGGGCGTAAAGCGCGCGCAGGTGGTTTAATAAGTCTGATGTGAAAGCCCACGGCTCAACCGTGGAGGGTCATTGGAAACTGTTAAACTTGAGTGCAGGAGAGAAAAGTGGAATTCCTAGTGTAGCGGTGAAATGCGTAGAGATTAGGAGGAACACCAGTGGCGAAGGCGGCTTTTTGGCCTGTAACTGACACTGAGGCGCGAAAGCGTGGGGAGCAAACAGGATTAGATACCCTGGTAGTCCACGCCGTAAACGATGAGTGCTAAGTGTTGGTCTCATAAGAGATCAGTGCTGCAGCTAACG	Gemella sanguinis | HOT-757 | (97.6)	Uncultured bacterium | clone ncd2225c07c1 | JF192831 (97.9)
Veillonella genomospecies VAJ1, uncultured	GP5UAYQ01BYOWM	ATACGTAGGTGGCAAGCGTTGTCCGGAATTATTGGGCGTAAAGCGCGCGCAGGCGGCCTATCCAGTCTGTCTTAAAAGTTCGGGGCTCAACCCCGTGATGGGATGGAAACTAGTAGGCTAGAGTATCGGAGAGGAAAGCGGAATTCCTAGTGTAGCGGTGAAATGCGTAGATATTAGGAAGAACACCAGTGGCGAAGGCGGCTTTCTGGACGAAAACTGACGCTGAGGCGCGAAAGCCAGGGGAGCGAACGGGATTAGATACCCCGGTAGTCCTGGCCGTAAACGATGGGTACTAGGTGTAGGAGGTATCGACCCCTTCTGTGCCGGAGTTAACG	Veillonella sp. | HOT-780 | (100)
Veillonella genomospecies VAJ2, uncultured	GP5UAYQ01EU94V	ATACGTAGGTGGCAAGCGTTGTCCGGAATTATTGGGCGTAAAGCGCGCGCAGGCGGATCTGCCAGTCTGTCTTAAAAGTTCGGGGCTCAACCCCGTGATGGGATGGAAACTACAGATCTAGAGTATCGGAGGGGAAAGTGGAATTCCTAGTGTAGCGGTGAAATGCGTAGATATTAGGAGGAACACCAGTGGCGAAGGCGACTTTCTGGACGATCACTGACGCTGAGGCGCGAAAGCCAGGGGAGCGAACGGGATTAGATACCCCGGTAGTCCTGGCCGTAAACGATGGGTACTAGGTGTAGGAGGTATCGACCCCTTCTGTGCCGTAGTTAACG	Veillonella parvula | HOT-161 | (97.0)	Uncultured Veillonella sp. | clone EL130 | JQ406541 (100)
Fusobacterium genomospecies FAJ1, uncultured	GP5UAYQ01E3084	ATACGTATGTCACAAGCGTTATCCGGATTTATTGGGCGTAAAGCGCGTCTAGGCGGTTAATTAAGTCTGATGTGAAAATGCGGAGCTCAACTCCGTATTGCGTTGGAAACTGGTTAACTAGAGTACTGGAGAGGTAAGCGGAACTACAAGTGTAGAGGTGAAATTCGTAGATATTTGTAGGAATGCCGATGGGGAAGCCAGCTTACTGGACAGATACTGACGCTAAAGCGCGAAAGCGTGGGTAGCAAACAGGATTAGATACCCTGGTAGTCCACGCTGTAAACGATGATTACTAGGTGTTGGGGGTCGAACCTCAGCGCCCAAGCTAACG	Fusobacterium periodonticum | HOT-201 | (97.3)	Uncultured bacterium | clone ncd2589e02c1 | JF219469 (100)
Fusobacterium genomospecies FAJ2, uncultured	GP5UAYQ01DXE7T	ATACGTATGTCACAAGCGTTATCCGGATTTATTGGGCGTAAAGCGCGTCTAGGCGGCTATGTAAGTCTGATGTGAAAATGCGGGGCTCAACTCCGTATTGCGTTGGAAACTGTGTAGCTAGAGTATCGGAGAGGTAAGCGGAACTACAAGTGTAGAGGTGAAATTCGTAGATATTTGTAGGAATGCCGATGGGGAAGCCAGCTTACTGGACGAATACTGACGCTAAAGCGCGAAAGCGTGGGTAGCAAACAGGATTAGATACCCTGGTAGTCCACGCCGTAAACGATGATTACTAGGTGTTGGGGGTCGAACCTCAGCGCCCAAGCTAACG	Fusobacterium sp. | HOT-370 | (97.0)	Uncultured bacterium | clone ncd2788c06c1 | JF239554 (100)
Fusobacterium genomospecies FAJ3, uncultured	GP14NP201BAXPW	ATACGGAGGATGCGAGCGTTATCCGGATTTATTGGGCGTAAAGCGCGTCTAGGTGGTTATATAAGTCTGATGTGAAAATGCAGGGCTCAACTCTGTATTGCGTTGGAAACTGTATAACTAGAGTACTGGAGAGGTAAGCGGAACTACAAGTGTAGAGGTGAAATTCGTAGATATTTGTAGGAATGCCGATGGGGAAGCCAGCTTACTGGACAGATACTGACGCTGAAGCGCGAAAGCGTGGGTAGCAAACAGGATTAGATACCCTGGTAGTCCACGCTGTAAACGATGATTACTAGGTGTTGGGGGTCGAACCTCAGCGCCCAAGCAAACG	Fusobacterium nucleatum ss vincentii | HOT-200 | (98.3)	Uncultured Fusobacteria bacterium | clone 10H58 | JX010922 (98.5)
Selenomonas genomospecies SAJ1, uncultured	GP5UAYQ01EU6R3	ATACGTAGGTGGCGAGCGTTGTCCGGAATCATTGGGCGTAAAGGGAGCGCAGGCGGGCCGGTAAGTCTTACTTAAAAGTGCGGGGCTCAACCCCGTGATGGGAGAGAAACTATCGGTCTTGAGTACAGGAGAGGAAAGCGGAATTCCCAGTGTAGCGGTGAAATGCGTAGATATTGGGAAGAACACCAGTGGCGAAGGCGGCTTTCTGGACTGCAACTGACGCTGAGGCTCGAAAGCCAGGGGAGCGAACGGGATTAGATACCCCGGTAGTCCTGGCCGTAAACGATGGATACTAGGTGTGGGAGGTATCGACCCCTACCGTGCCGGAGTTAACG	Selenomonas sp. | HOT-478 | (100)
Treponema genomospecies TRAJ1, uncultured	GP14NP201ASCEH	ATACGTAAGGGGCGAGCGTTGTTCGGAATTATTGGGCGTAAAGGGCATGTAGGCGGTTAGGTAAGCCTGATGTGAAATCTACGAGCTTAACTCGTAAACTGCATTGGGTACTGCTTAACTTGAATCATAGAGGGGAAACTGGAATTCCAAGTGTAGGGGTGGAATCTGTAGATATTTGGAAGAACACCGGTGGCGAAGGCGGGTTTCTAGCTAATGATTGACGCTGATATGCGAAGGTGCGGGGAGCAAACAGGATTAGATACCCTGGTAGTCCGCACAGTAAACTATGTACACTAGGTGTCGGGGAGAGAACTCGGTGCTGAAAGCAAACG	Treponema sp. | HOT-254 | (95.8)	Treponema sp. oral taxon G41 | clone WWP_SS2_G43 | GU432024 (98.5)
Treponema genomospecies TRAJ2, uncultured	GP14NP201DFBSW	ATACGTAAGGGGCGAGCGTTGTTCGGAATTATTGGGCGTAAAGGGCATGTAGGCGGTTAGGTAAGCCTGATGTGAAATGTACGAGCTTAACTCGTAAACTGCATTGGGTACTGCTTGACTTGAATCATGGAGGGGAAACTGGAATTCCAAGTGTAGGGGTGGAATCTGTAGATATTTGGAAGAACACCGGTGGCGAAGGCGGGTTTCTAGCCAATGATTGACGCTAAGGTGCGAAGGTGCGGGGAGCAAACAGGATTAGATACCCTGGTAGTCCGCACAGTAAACGATGTACACTAGGTGTTGGGGTAAGACTCAGTGCCGGAGCAAACG	Treponema sp. | HOT-517 | (99.1)
Treponema genomospecies TRAJ3, uncultured	GP5UAYQ01EVF7H	ACACGTAAGTTGCGAGCGTTGTTCGGAATTATTGGGCGTAAAGGGCATGTAGGCGGAAATGCAAGCTTGATGTGAAATACTGCAGCTTAACTGCGGAACTGCATTGAGAACTGCGTATCTTGAATTACTGAAGGGTAACCGGAATTCCACGTGTAGGGGTGAAATCTGTAGATATGTGGAAGAACACCAATGGCGAAGGCAGGTTACCGGCAGATAATTGACGCTGAGGTGCGAAAGTGCGGGGAGCGAACAGGATTAGATACCCTGGTAGTCCGCACCGTAAACGATGTACACTAGGTGTCCGGCGTTGAAGCCGGGTGCCAAAGCAAACG	Treponema sp. | HOT-258 | (99.4)
aRefers to the sequence numbers found the SRA (SRA053229)
bSequences with a sequence indentity below 98.5% to sequneces in HOMD were also blasted angainst GenBank
